# Supplementary material for: The Essential Role of Prolines and Their Conformation in Allosteric Regulation of Kaiso Zinc Finger DNA-Binding Activity by the Adjacent C-Terminal Loop
Source: Int J Mol Sci. 2022 Dec 7;23(24):15494. doi: 10.3390/ijms232415494 (PMC9779254; doi:10.3390/ijms232415494)
Supplement: Supplementary file 1 [file ijms-23-15494-s001.zip]

Archive with 1 entries (1 files):
- ijms-2021907-supplementary.pdf
